# Supplementary material for: Modified Sol–Gel Synthesis of Mesoporous Borate Bioactive Glasses for Potential Use in Wound Healing
Source: Bioengineering (Basel). 2022 Sep 5;9(9):442. doi: 10.3390/bioengineering9090442 (PMC9495454; doi:10.3390/bioengineering9090442)
Supplement: Supplementary file 1 [file bioengineering-09-00442-s001.zip]

Archive with 1 entries (1 files):
- bioengineering-1879949-supplementary.pdf
